# Supplementary material for: SLC39A13 Defines Myofibroblastic Activation and Immunosuppressive Tumor Microenvironment in Head and Neck Squamous Cell Carcinoma
Source: Curr Oncol. 2026 May 18;33(5):292. doi: 10.3390/curroncol33050292 (PMC13205769; doi:10.3390/curroncol33050292)
Supplement: Supplementary file 1 [file curroncol-33-00292-s001.zip]

Archive with 1 entries (1 files):
- curroncol-4272369-supplementary.pdf
